# Supplementary material for: Cognitive constraints on advance planning of sentence intonation
Source: PLoS One. 2021 Nov 16;16(11):e0259343. doi: 10.1371/journal.pone.0259343 (PMC8594795; doi:10.1371/journal.pone.0259343)
Supplement: S1 Table — Two experiments were necessary because the first experiment did not deliver enough suitable items for the main experiment. (TEX) [file pone.0259343.s001.tex]

%\begin{table}[!ht]
	\begingroup
	\small 
	\setlength\LTleft{-75pt}%
	\setlength\LTright{-30pt}%
	\setlength{\LTcapwidth}{1.59\textwidth}
	\begin{adjustwidth}{-1.05in}{0in}
		%\centering
		%\caption{
			%{\bf Table caption Nulla mi mi, venenatis sed ipsum varius, volutpat euismod diam.}}
		%\begin{tabular}{|l+l|l|l|l|l|l|l|}
			\centering
			\rowcolors{3}{lightgray}{lightgray}
			\begin{longtable}{@{}|L{0.8cm}|L{1.1cm}|L{2cm}|L{2cm}|L{1.7cm}|L{1.7cm}|L{1.7cm}|L{0.8cm}|L{0.8cm}|@{}}
				% Comment out/remove adjustwidth environment if table fits in text column.%
				\caption{{\bf Mean accuracies of the pairs of nouns and verbs from the two perception studies.}}\label{scores}\\ \hiderowcolors\hline %inserts double horizontal lines
				Exp.	&	itemID	&	Trans. verb	&	Intr. verb	&	N1	&	N2	&	N3	&	Acc. Trans. verb	&	Acc. Intr. verb\\ \showrowcolors\thickhline
				1	&	target1	&	täitma	&	alluma	&	ankeet	&	ülesanne	&	piirivalve	&	0.70	&	0.92	\\ \relax
				&		&	‘fill’	&	‘be subject to’	&	‘forms’	&	‘task’	&	‘border control’	&		&		\\ \hiderowcolors\cline{2-9} \relax
				&	target2	&	kommenteerima	&	väsima	&	teema	&	juhtunu	&	lugeja	&	0.92	&	0.50	\\ \relax
				&		&	‘comment’	&	‘get tired’	&	‘topic’	&	‘case’	&	‘reader’	&		&		\\ \cline{2-9} \relax
				&	target3	&	vormistama	&	helistama	&	otsus	&	tellimus	&	perearst	&	1.00	&	0.75	\\ \relax
				&		&	‘draw up’	&	‘to call’	&	‘decision’	&	‘order’	&	‘family physician’	&		&		\\ \cline{2-9} \relax
				&	target4	&	suunama	&	hoolitsema	&	liiklus	&	raha	&	tööandja	&	1.00	&	0.40	\\ \relax
				&		&	‘direct’	&	‘take care of’	&	‘traffic’	&	‘money’	&	‘employer’	&		&		\\ \cline{2-9} \relax
				&	target5	&	seadma	&	arutlema	&	tingimus	&	piirang	&	poliitik	&	0.80	&	0.42	\\ \relax
				&		&	‘set’	&	‘discuss’	&	‘condition’	&	‘restriction’	&	‘politician’	&		&		\\ \showrowcolors\cline{2-9} \relax
				&	target6	&	vahetama	&	põgenema	&	kanal	&	elukoht	&	autojuht	&	0.83	&	0.80	\\ \relax
				&		&	‘exchange’	&	‘to escape’	&	‘channel’	&	‘place of residence’	&	‘driver’	&		&		\\ \hiderowcolors\cline{2-9} \relax
				&	target7	&	kaotama	&	pingutama	&	töökoht	&	juhitavus	&	sportlane	&	1.00	&	0.50	\\ \relax
				&		&	‘lose’	&	‘make an effort’	&	‘job’	&	‘steerability’	&	‘athlete’	&		&		\\ \showrowcolors\cline{2-9} \relax
				&	target8	&	meenutama	&	abielluma	&	lapsepõli	&	minevik	&	näitlejanna	&	1.00	&	0.90	\\ \relax
				&		&	‘recall’	&	‘to marry’	&	‘childhood’	&	‘past’	&	‘actress’	&		&		\\ \hiderowcolors\cline{2-9} \relax
				&	target9	&	uurima	&	kahtlema	&	ümbrus	&	juhtum	&	ajaloolane	&	1.00	&	0.50	\\ \relax
				&		&	‘investigate’	&	‘doubt’	&	‘surroundings’	&	‘case’	&	‘historian’	&		&		\\ \cline{2-9} \relax
				&	target10	&	väärima	&	julgema	&	lugemine	&	tunnustus	&	kodanik	&	0.67	&	0.70	\\ \relax
				&		&	‘deserve’	&	‘dare’	&	‘reading’	&	‘recognition’	&	‘citizen’	&		&		\\ \cline{2-9} \relax
				&	target11	&	väljendama	&	eksima	&	kahetsus	&	seisukoht	&	peaminister	&	1.00	&	0.50	\\ \relax
				&		&	‘express’	&	‘get lost’	&	‘regret’	&	‘position’	&	‘Prime Minister’	&		&		\\ \cline{2-9} \relax
				&	target12	&	analüüsima	&	protesteerima	&	probleem	&	tulemus	&	töötaja	&	1.00	&	0.40	\\ \relax
				&		&	‘analyse’	&	‘to protest’	&	‘problem’	&	‘result’	&	‘employee’	&		&		\\  \showrowcolors\cline{2-9} \relax
				&	target13	&	jätkama	&	muretsema	&	otsing	&	traditsioon	&	investor	&	1.00	&	0.83	\\ \relax
				&		&	‘continue’	&	‘to worry about’	&	‘search’	&	‘tradition’	&	‘investor’	&		&		\\ \cline{2-9} \relax
				&	target14	&	esitama	&	astuma	&	muusika	&	argument	&	ajakirjanik	&	0.92	&	0.90	\\ \relax
				&		&	‘present’	&	‘to step’	&	‘music’	&	‘argument’	&	‘journalist’	&		&		\\  \hiderowcolors\cline{2-9} \relax
				&	target15	&	suurendama	&	vastama	&	usaldus	&	investeering	&	omanik	&	0.80	&	0.58	\\ \relax
				&		&	‘increase’	&	‘answer’	&	‘trust’	&	‘investment’	&	‘owner’	&		&		\\  \showrowcolors\cline{2-9} \relax
				&	target16	&	koguma	&	puhkama	&	julgus	&	materjal	&	organism	&	1.00	&	0.80	\\ \relax
				&		&	‘to collect’	&	‘rest’	&	‘courage’	&	‘material’	&	‘organism’	&		&		\\ \cline{2-9} \relax
				&	target17	&	lõpetama	&	hingama	&	tootmine	&	menetlus	&	patsient	&	0.70	&	0.92	\\ \relax
				&		&	‘stop’	&	‘to breathe’	&	‘production’	&	‘procedure’	&	‘patient’	&		&		\\ \cline{2-9} \relax
				&	target18	&	kartma	&	elama	&	konkurents	&	kõrgus	&	tarbija	&	0.83	&	0.80	\\ \relax
				&		&	‘to be afraid of’	&	‘to live’	&	‘competition’	&	‘height’	&	‘consumer’	&		&		\\  \hiderowcolors\cline{2-9} \relax
				&	target19	&	püstitama	&	tormama	&	hüpotees	&	eesmärk	&	õpilane	&	0.60	&	0.75	\\ \relax
				&		&	‘put forward/set’	&	‘rush’	&	‘hypothesis’	&	‘purpose’	&	‘student’	&		&		\\  \showrowcolors\cline{2-9} \relax
				&	target20	&	täiendama	&	vabandama	&	määrus	&	teadmine	&	autor	&	1.00	&	0.80	\\ \relax
				&		&	‘supplement’	&	‘sorry’	&	‘regulation’	&	‘knowledge’	&	‘author’	&		&		\\  \hiderowcolors\cline{2-9} \relax
				&	target21	&	kuulama	&	imestama	&	ettekanne	&	saade	&	külaline	&	1.00	&	0.25	\\ \relax
				&		&	‘listen’	&	‘to wonder’	&	‘presentation’	&	‘show’	&	‘guest’	&		&		\\  \showrowcolors\cline{2-9} \relax
				&	target22	&	tõstma	&	karjuma	&	pension	&	tempo	&	ülemus	&	0.89	&	1.00	\\ \relax
				&		&	‘to lift’	&	‘shout’	&	‘pension’	&	‘tempo’	&	‘boss’	&		&		\\  \hiderowcolors\cline{2-9} \relax
				&	target23	&	hindama	&	hukkuma	&	mugavus	&	toode	&	reisija	&	1.00	&	0.78	\\ \relax
				&		&	‘evaluate’	&	‘perish’	&	‘comfort’	&	‘product’	&	‘passenger’	&		&		\\ \cline{2-9} \relax
				&	target24	&	külastama	&	vaidlema	&	ettevõte	&	veebileht	&	ametnik	&	1.00	&	0.55	\\ \relax
				&		&	‘visit’	&	‘to argue’	&	‘company’	&	‘website’	&	‘official’	&		&		\\ \cline{2-9} \relax
				&	target25	&	õppima	&	kogunema	&	amet	&	ajalugu	&	laulja	&	1.00	&	0.56	\\ \relax
				&		&	‘learn’	&	‘accumulate’	&	‘profession’	&	‘history’	&	‘singer’	&		&		\\ \cline{2-9} \relax
				&	target26	&	armastama	&	kihutama	&	loodus	&	muusika	&	jalgrattur	&	1.00	&	0.73	\\ \relax
				&		&	‘love’	&	‘to speed’	&	‘nature’	&	‘music’	&	‘cyclist’	&		&		\\ \cline{2-9} \relax
				&	target27	&	parandama	&	vastutama	&	meeleolu	&	ainevahetus	&	toimetaja	&	1.00	&	0.67	\\ \relax
				&		&	‘repair’	&	‘be responsible’	&	‘mood’	&	‘metabolism’	&	‘editor’	&		&		\\ \cline{2-9} \relax
				&	target28	&	avaldama	&	kurtma	&	pahameel	&	kartus	&	tudeng	&	0.89	&	0.55	\\ \relax
				&		&	‘publish’	&	‘deaf’	&	‘resentment’	&	‘fear’	&	‘student’	&		&		\\ \cline{2-9} \relax
				&	target29	&	tagama	&	kohustuma	&	kvaliteet	&	ohutus	&	kasutaja	&	0.82	&	0.44	\\ \relax
				&		&	‘ensure’	&	‘to commit’	&	‘quality’	&	‘safety’	&	‘user’	&		&		\\  \showrowcolors\cline{2-9} \relax
				&	target30	&	kontrollima	&	arenema	&	vastavus	&	kohalolek	&	mängija	&	1.00	&	0.82	\\ \relax
				&		&	‘check’	&	‘develop’	&	‘compliance’	&	‘presence’	&	‘player’	&		&		\\  \hiderowcolors\cline{2-9} \relax
				&	target31	&	omandama	&	vahetuma	&	kogemus	&	haridus	&	liige	&	0.64	&	0.33	\\ \relax
				&		&	‘acquire’	&	‘change’	&	‘experience’	&	‘education’	&	‘member’	&		&		\\  \showrowcolors\cline{2-9} \relax
				&	target32	&	mõõtma	&	kahtlema	&	vererõhk	&	kiirus	&	uurija	&	1.00	&	0.91	\\ \relax
				&		&	‘measure’	&	‘doubt’	&	‘blood pressure’	&	‘speed’	&	‘researcher’	&		&		\\  \hiderowcolors\cline{2-9} \relax
				&	target33	&	maksma	&	kannatab	&	päevaraha	&	preemia	&	klient	&	1.00	&	0.56	\\ \relax
				&		&	‘pay’	&	‘suffers’	&	‘daily allowance’	&	‘bonus’	&	‘customer’	&		&		\\ \cline{2-9} \relax
				&	target34	&	arutama	&	vestlema	&	koostöö	&	võimalus	&	suursaadik	&	0.78	&	0.36	\\ \relax
				&		&	‘discuss’	&	‘talk’	&	‘cooperation’	&	‘opportunity’	&	‘Ambassador’	&		&		\\ \cline{2-9} \relax
				&	target35	&	käsitlema	&	muigama	&	küsimus	&	olukord	&	professor	&	0.91	&	0.56	\\ \relax
				&		&	‘address’	&	‘smile’	&	‘question’	&	‘situation’	&	‘professor’	&		&		\\ \cline{2-9} \relax
				&	target36	&	koostama	&	lahkuma	&	nimekiri	&	protokoll	&	inspektor	&	1.00	&	0.73	\\ \relax
				&		&	‘compile’	&	‘to leave’	&	‘list’	&	‘protocol’	&	‘inspector’	&		&		\\ \cline{2-9} \relax
				&	target37	&	määrama	&	kolima	&	tähtaeg	&	asukoht	&	ettevõtja	&	0.91	&	0.56	\\ \relax
				&		&	‘determine’	&	‘to move’	&	‘deadline’	&	‘location’	&	‘entrepreneur’	&		&		\\ \showrowcolors\cline{2-9} \relax
				&	target38	&	käivitama	&	jalutama	&	programm	&	mootor	&	president	&	0.89	&	1.00	\\ \relax
				&		&	‘run’	&	‘to walk’	&	‘program’	&	‘engine’	&	‘president’	&		&		\\ \hiderowcolors\cline{2-9} \relax
				&	target39	&	tutvustama	&	mõtlema	&	raamat	&	projekt	&	esimees	&	0.91	&	0.11	\\ \relax
				&		&	‘introduce’	&	‘to think’	&	‘book’	&	‘project’	&	‘chairman’	&		&		\\ \cline{2-9} \relax
				&	target40	&	nautima	&	magama	&	vaikus	&	tähelepanu	&	elanik	&	0.89	&	0.45	\\ \relax
				&		&	‘enjoy’	&	‘sleep’	&	‘silence’	&	‘attention’	&	‘resident’	&		&		\\ \showrowcolors\cline{2-9} \relax
				&	target41	&	kinnitama	&	naerma	&	turvavöö	&	keha	&	saatejuht	&	1.00	&	0.89	\\ \relax
				&		&	‘confirm’	&	‘laugh’	&	‘seat belt’	&	‘body’	&	‘TV presenter’	&		&		\\ \hiderowcolors\cline{2-9} \relax
				&	target42	&	sõlmima	&	suhtlema	&	abielu	&	tööleping	&	korraldaja	&	0.89	&	0.36	\\ \relax
				&		&	‘conclude’	&	‘communicate’	&	‘marriage’	&	‘employment contract’	&	‘organiser’	&		&		\\ 1	&	target1	&	täitma	&	alluma	&	ankeet	&	ülesanne	&	piirivalve	&	0.70	&	0.92	\\ \relax
				&		&	‘fill’	&	‘be subject to’	&	‘forms’	&	‘task’	&	‘border control’	&		&		\\ \hiderowcolors\cline{2-9} \relax
				&	target2	&	kommenteerima	&	väsima	&	teema	&	juhtunu	&	lugeja	&	0.92	&	0.50	\\ \relax
				&		&	‘comment’	&	‘get tired’	&	‘topic’	&	‘case’	&	‘reader’	&		&		\\ \cline{2-9} \relax
				&	target3	&	vormistama	&	helistama	&	otsus	&	tellimus	&	perearst	&	1.00	&	0.75	\\ \relax
				&		&	‘draw up’	&	‘to call’	&	‘decision’	&	‘order’	&	‘family physician’	&		&		\\ \cline{2-9} \relax
				&	target4	&	suunama	&	hoolitsema	&	liiklus	&	raha	&	tööandja	&	1.00	&	0.40	\\ \relax
				&		&	‘direct’	&	‘take care of’	&	‘traffic’	&	‘money’	&	‘employer’	&		&		\\ \cline{2-9} \relax
				&	target5	&	seadma	&	arutlema	&	tingimus	&	piirang	&	poliitik	&	0.80	&	0.42	\\ \relax
				&		&	‘set’	&	‘discuss’	&	‘condition’	&	‘restriction’	&	‘politician’	&		&		\\ \showrowcolors\cline{2-9} \relax
				&	target6	&	vahetama	&	põgenema	&	kanal	&	elukoht	&	autojuht	&	0.83	&	0.80	\\ \relax
				&		&	‘exchange’	&	‘to escape’	&	‘channel’	&	‘place of residence’	&	‘driver’	&		&		\\ \hiderowcolors\cline{2-9} \relax
				&	target7	&	kaotama	&	pingutama	&	töökoht	&	juhitavus	&	sportlane	&	1.00	&	0.50	\\ \relax
				&		&	‘lose’	&	‘make an effort’	&	‘job’	&	‘steerability’	&	‘athlete’	&		&		\\ \showrowcolors\cline{2-9} \relax
				&	target8	&	meenutama	&	abielluma	&	lapsepõli	&	minevik	&	näitlejanna	&	1.00	&	0.90	\\ \relax
				&		&	‘recall’	&	‘to marry’	&	‘childhood’	&	‘past’	&	‘actress’	&		&		\\ \hiderowcolors\cline{2-9} \relax
				&	target9	&	uurima	&	kahtlema	&	ümbrus	&	juhtum	&	ajaloolane	&	1.00	&	0.50	\\ \relax
				&		&	‘investigate’	&	‘doubt’	&	‘surroundings’	&	‘case’	&	‘historian’	&		&		\\ \cline{2-9} \relax
				&	target10	&	väärima	&	julgema	&	lugemine	&	tunnustus	&	kodanik	&	0.67	&	0.70	\\ \relax
				&		&	‘deserve’	&	‘dare’	&	‘reading’	&	‘recognition’	&	‘citizen’	&		&		\\ \cline{2-9} \relax
				&	target11	&	väljendama	&	eksima	&	kahetsus	&	seisukoht	&	peaminister	&	1.00	&	0.50	\\ \relax
				&		&	‘express’	&	‘get lost’	&	‘regret’	&	‘position’	&	‘Prime Minister’	&		&		\\ \cline{2-9} \relax
				&	target12	&	analüüsima	&	protesteerima	&	probleem	&	tulemus	&	töötaja	&	1.00	&	0.40	\\ \relax
				&		&	‘analyse’	&	‘to protest’	&	‘problem’	&	‘result’	&	‘employee’	&		&		\\  \showrowcolors\cline{2-9} \relax
				&	target13	&	jätkama	&	muretsema	&	otsing	&	traditsioon	&	investor	&	1.00	&	0.83	\\ \relax
				&		&	‘continue’	&	‘to worry about’	&	‘search’	&	‘tradition’	&	‘investor’	&		&		\\ \cline{2-9} \relax
				&	target14	&	esitama	&	astuma	&	muusika	&	argument	&	ajakirjanik	&	0.92	&	0.90	\\ \relax
				&		&	‘present’	&	‘to step’	&	‘music’	&	‘argument’	&	‘journalist’	&		&		\\  \hiderowcolors\cline{2-9} \relax
				&	target15	&	suurendama	&	vastama	&	usaldus	&	investeering	&	omanik	&	0.80	&	0.58	\\ \relax
				&		&	‘increase’	&	‘answer’	&	‘trust’	&	‘investment’	&	‘owner’	&		&		\\  \showrowcolors\cline{2-9} \relax
				&	target16	&	koguma	&	puhkama	&	julgus	&	materjal	&	organism	&	1.00	&	0.80	\\ \relax
				&		&	‘to collect’	&	‘rest’	&	‘courage’	&	‘material’	&	‘organism’	&		&		\\ \cline{2-9} \relax
				&	target17	&	lõpetama	&	hingama	&	tootmine	&	menetlus	&	patsient	&	0.70	&	0.92	\\ \relax
				&		&	‘stop’	&	‘to breathe’	&	‘production’	&	‘procedure’	&	‘patient’	&		&		\\ \cline{2-9} \relax
				&	target18	&	kartma	&	elama	&	konkurents	&	kõrgus	&	tarbija	&	0.83	&	0.80	\\ \relax
				&		&	‘to be afraid of’	&	‘to live’	&	‘competition’	&	‘height’	&	‘consumer’	&		&		\\  \hiderowcolors\cline{2-9} \relax
				&	target19	&	püstitama	&	tormama	&	hüpotees	&	eesmärk	&	õpilane	&	0.60	&	0.75	\\ \relax
				&		&	‘put forward/set’	&	‘rush’	&	‘hypothesis’	&	‘purpose’	&	‘student’	&		&		\\  \showrowcolors\cline{2-9} \relax
				&	target20	&	täiendama	&	vabandama	&	määrus	&	teadmine	&	autor	&	1.00	&	0.80	\\ \relax
				&		&	‘supplement’	&	‘sorry’	&	‘regulation’	&	‘knowledge’	&	‘author’	&		&		\\  \hiderowcolors\cline{2-9} \relax
				&	target21	&	kuulama	&	imestama	&	ettekanne	&	saade	&	külaline	&	1.00	&	0.25	\\ \relax
				&		&	‘listen’	&	‘to wonder’	&	‘presentation’	&	‘show’	&	‘guest’	&		&		\\  \showrowcolors\cline{2-9} \relax
				&	target22	&	tõstma	&	karjuma	&	pension	&	tempo	&	ülemus	&	0.89	&	1.00	\\ \relax
				&		&	‘to lift’	&	‘shout’	&	‘pension’	&	‘tempo’	&	‘boss’	&		&		\\  \hiderowcolors\cline{2-9} \relax
				&	target23	&	hindama	&	hukkuma	&	mugavus	&	toode	&	reisija	&	1.00	&	0.78	\\ \relax
				&		&	‘evaluate’	&	‘perish’	&	‘comfort’	&	‘product’	&	‘passenger’	&		&		\\ \cline{2-9} \relax
				&	target24	&	külastama	&	vaidlema	&	ettevõte	&	veebileht	&	ametnik	&	1.00	&	0.55	\\ \relax
				&		&	‘visit’	&	‘to argue’	&	‘company’	&	‘website’	&	‘official’	&		&		\\ \cline{2-9} \relax
				&	target25	&	õppima	&	kogunema	&	amet	&	ajalugu	&	laulja	&	1.00	&	0.56	\\ \relax
				&		&	‘learn’	&	‘accumulate’	&	‘profession’	&	‘history’	&	‘singer’	&		&		\\ \cline{2-9} \relax
				&	target26	&	armastama	&	kihutama	&	loodus	&	muusika	&	jalgrattur	&	1.00	&	0.73	\\ \relax
				&		&	‘love’	&	‘to speed’	&	‘nature’	&	‘music’	&	‘cyclist’	&		&		\\ \cline{2-9} \relax
				&	target27	&	parandama	&	vastutama	&	meeleolu	&	ainevahetus	&	toimetaja	&	1.00	&	0.67	\\ \relax
				&		&	‘repair’	&	‘be responsible’	&	‘mood’	&	‘metabolism’	&	‘editor’	&		&		\\ \cline{2-9} \relax
				&	target28	&	avaldama	&	kurtma	&	pahameel	&	kartus	&	tudeng	&	0.89	&	0.55	\\ \relax
				&		&	‘publish’	&	‘deaf’	&	‘resentment’	&	‘fear’	&	‘student’	&		&		\\ \cline{2-9} \relax
				&	target29	&	tagama	&	kohustuma	&	kvaliteet	&	ohutus	&	kasutaja	&	0.82	&	0.44	\\ \relax
				&		&	‘ensure’	&	‘to commit’	&	‘quality’	&	‘safety’	&	‘user’	&		&		\\  \showrowcolors\cline{2-9} \relax
				&	target30	&	kontrollima	&	arenema	&	vastavus	&	kohalolek	&	mängija	&	1.00	&	0.82	\\ \relax
				&		&	‘check’	&	‘develop’	&	‘compliance’	&	‘presence’	&	‘player’	&		&		\\  \hiderowcolors\cline{2-9} \relax
				&	target31	&	omandama	&	vahetuma	&	kogemus	&	haridus	&	liige	&	0.64	&	0.33	\\ \relax
				&		&	‘acquire’	&	‘change’	&	‘experience’	&	‘education’	&	‘member’	&		&		\\  \showrowcolors\cline{2-9} \relax
				&	target32	&	mõõtma	&	kahtlema	&	vererõhk	&	kiirus	&	uurija	&	1.00	&	0.91	\\ \relax
				&		&	‘measure’	&	‘doubt’	&	‘blood pressure’	&	‘speed’	&	‘researcher’	&		&		\\  \hiderowcolors\cline{2-9} \relax
				&	target33	&	maksma	&	kannatab	&	päevaraha	&	preemia	&	klient	&	1.00	&	0.56	\\ \relax
				&		&	‘pay’	&	‘suffers’	&	‘daily allowance’	&	‘bonus’	&	‘customer’	&		&		\\ \cline{2-9} \relax
				&	target34	&	arutama	&	vestlema	&	koostöö	&	võimalus	&	suursaadik	&	0.78	&	0.36	\\ \relax
				&		&	‘discuss’	&	‘talk’	&	‘cooperation’	&	‘opportunity’	&	‘Ambassador’	&		&		\\ \cline{2-9} \relax
				&	target35	&	käsitlema	&	muigama	&	küsimus	&	olukord	&	professor	&	0.91	&	0.56	\\ \relax
				&		&	‘address’	&	‘smile’	&	‘question’	&	‘situation’	&	‘professor’	&		&		\\ \cline{2-9} \relax
				&	target36	&	koostama	&	lahkuma	&	nimekiri	&	protokoll	&	inspektor	&	1.00	&	0.73	\\ \relax
				&		&	‘compile’	&	‘to leave’	&	‘list’	&	‘protocol’	&	‘inspector’	&		&		\\ \cline{2-9} \relax
				&	target37	&	määrama	&	kolima	&	tähtaeg	&	asukoht	&	ettevõtja	&	0.91	&	0.56	\\ \relax
				&		&	‘determine’	&	‘to move’	&	‘deadline’	&	‘location’	&	‘entrepreneur’	&		&		\\ \showrowcolors\cline{2-9} \relax
				&	target38	&	käivitama	&	jalutama	&	programm	&	mootor	&	president	&	0.89	&	1.00	\\ \relax
				&		&	‘run’	&	‘to walk’	&	‘program’	&	‘engine’	&	‘president’	&		&		\\ \hiderowcolors\cline{2-9} \relax
				&	target39	&	tutvustama	&	mõtlema	&	raamat	&	projekt	&	esimees	&	0.91	&	0.11	\\ \relax
				&		&	‘introduce’	&	‘to think’	&	‘book’	&	‘project’	&	‘chairman’	&		&		\\ \cline{2-9} \relax
				&	target40	&	nautima	&	magama	&	vaikus	&	tähelepanu	&	elanik	&	0.89	&	0.45	\\ \relax
				&		&	‘enjoy’	&	‘sleep’	&	‘silence’	&	‘attention’	&	‘resident’	&		&		\\ \showrowcolors\cline{2-9} \relax
				&	target41	&	kinnitama	&	naerma	&	turvavöö	&	keha	&	saatejuht	&	1.00	&	0.89	\\ \relax
				&		&	‘confirm’	&	‘laugh’	&	‘seat belt’	&	‘body’	&	‘TV presenter’	&		&		\\ \hiderowcolors\cline{2-9} \relax
				&	target42	&	sõlmima	&	suhtlema	&	abielu	&	tööleping	&	korraldaja	&	0.89	&	0.36	\\ \relax
				&		&	‘conclude’	&	‘communicate’	&	‘marriage’	&	‘employment contract’	&	‘organiser’	&		&		\\ \showrowcolors\hline
				2	&	target1	&	kehtestama	&	magama	&	seadus	&	nõue	&	ametnik	&	0.93	&	0.93	\\ \relax
				&		&	‘enact’	&	‘sleep’	&	‘law’	&	‘requirement’	&	‘official’	&		&		\\ \cline{2-9} \relax
				&	target2	&	seadma	&	surema	&	tingimus	&	piirang	&	poliitik	&	0.79	&	0.86	\\ \relax
				&		&	‘set’	&	‘die’	&	‘condition’	&	‘restriction’	&	‘politician’	&		&		\\ \cline{2-9} \relax
				&	target3	&	väljendama	&	töötama	&	kahetsus	&	seisukoht	&	peaminister	&	0.93	&	1.00	\\ \relax
				&		&	‘express’	&	‘work’	&	‘regret’	&	‘position’	&	‘Prime Minister’	&		&		\\ \hiderowcolors\cline{2-9} \relax
				&	target4	&	analüüsima	&	vastama	&	olukord	&	tulemus	&	ekspert	&	0.14	&	0.93	\\ \relax
				&		&	‘analyze’	&	‘answer’	&	‘situation’	&	‘result’	&	‘expert’	&		&		\\ \showrowcolors\cline{2-9} \relax
				&	target5	&	omandama	&	seisma	&	kogemus	&	tähendus	&	töötaja	&	0.71	&	0.93	\\ \relax
				&		&	‘acquire’	&	‘stand’	&	‘experience’	&	‘meaning’	&	‘employee’	&		&		\\ \hiderowcolors\cline{2-9} \relax
				&	target6	&	suurendama	&	kogunema	&	usaldus	&	konkurents	&	suursaadik	&	0.50	&	0.50	\\ \relax
				&		&	‘increase’	&	‘accumulate’	&	‘trust’	&	‘competition’	&	‘Ambassador’	&		&		\\ \cline{2-9} \relax
				&	target7	&	õppima	&	taganema	&	amet	&	ajalugu	&	vaenlane	&	0.57	&	0.93	\\ \relax
				&		&	‘to learn’	&	‘withdraw’	&	‘office’	&	‘history’	&	‘enemy’	&		&		\\ \cline{2-9} \relax
				&	target8	&	uurima	&	pingutama	&	ümbrus	&	juhtum	&	korraldaja	&	0.79	&	1.00	\\ \relax
				&		&	‘investigate’	&	‘make an effort’	&	‘surroundings’	&	‘case’	&	‘organiser’	&		&		\\ \cline{2-9} \relax
				&	target9	&	tagama	&	vabanema	&	kvaliteet	&	ohutus	&	minister	&	0.57	&	0.93	\\ \relax
				&		&	‘ensure’	&	‘get rid of’	&	‘quality’	&	‘safety’	&	‘Minister’	&		&		\\ \cline{2-9} \relax
				&	target10	&	maksma	&	arenema	&	päevaraha	&	preemia	&	õpilane	&	0.64	&	1.00	\\ \relax
				&		&	‘to pay’	&	‘develop’	&	‘daily allowance’	&	‘bonus’	&	‘student’	&		&		\\ \cline{2-9} \relax
				&	target11	&	määrama	&	koputama	&	tähtaeg	&	asukoht	&	kohtutäitur	&	0.71	&	1.00	\\ \relax
				&		&	‘determine’	&	‘knock’	&	‘deadline’	&	‘location’	&	‘bailiff’	&		&		\\ \showrowcolors\cline{2-9} \relax
				&	target12	&	levitama	&	hoolitsema	&	kuulujutt	&	haigus	&	konkurent	&	0.86	&	0.86	\\ \relax
				&		&	‘spread’	&	‘take care of’	&	‘rumor’	&	‘disease’	&	‘competitor’	&		&		\\ \cline{2-9} \relax
				&	target13	&	juhtima	&	kurameerima	&	elekter	&	võistlus	&	ohvitser	&	1.00	&	0.93	\\ \relax
				&		&	‘to lead’	&	‘flirt’	&	‘electricity’	&	‘competition’	&	‘officer’	&		&		\\ \hiderowcolors\cline{2-9} \relax
				&	target14	&	sõlmima	&	tantsima	&	abielu	&	tööleping	&	abikaasa	&	1.00	&	0.79	\\ \relax
				&		&	‘conclude’	&	‘dance’	&	‘marriage’	&	‘employment contract’	&	‘husband’	&		&		\\ \showrowcolors\cline{2-9} \relax
				&	target15	&	kuulama	&	naeratama	&	ettekanne	&	saade	&	bussijuht	&	0.79	&	0.93	\\ \relax
				&		&	‘listen’	&	‘smile’	&	‘presentation’	&	‘show’	&	‘bus driver’	&		&		\\ \hiderowcolors\cline{2-9} \relax
				&	target16	&	nautima	&	vahetuma	&	vaikus	&	tähelepanu	&	partner	&	0.43	&	1.00	\\ \relax
				&		&	‘enjoy’	&	‘change’	&	‘silence’	&	‘attention’	&	‘partner’	&		&		\\ \cline{2-9} \relax
				&	target17	&	käsitlema	&	kolima	&	mõiste	&	probleem	&	muusik	&	0.93	&	0.71	\\ \relax
				&		&	‘address’	&	‘move’	&	‘concept’	&	‘problem’	&	‘musician’	&		&		\\ \showrowcolors\cline{2-9} \relax
				&	target18	&	hoidma	&	tormama	&	pinge	&	distants	&	saatejuht	&	0.71	&	0.86	\\ \relax
				&		&	‘keep’	&	‘rush’	&	‘tension’	&	‘distance’	&	‘anchorman’	&		&		\\ \cline{2-9} \relax
				&	target19	&	laiendama	&	protestima	&	silmaring	&	veresoon	&	ettevõtja	&	0.93	&	0.86	\\ \relax
				&		&	‘expand’	&	‘protest’	&	‘eye view’	&	‘blood vessel’	&	‘entrepreneur’	&		&		\\ \cline{2-9} \relax
				&	target20	&	mõjutama	&	eksima	&	keskkond	&	tervis	&	kodanik	&	0.86	&	1.00	\\ \relax
				&		&	‘affect’	&	‘get lost’	&	‘environment’	&	‘health’	&	‘citizen’	&		&		\\  \hiderowcolors\cline{2-9} \relax
				&	target21	&	tugevdama	&	astuma	&	surve	&	järelvalve	&	rektor	&	0.79	&	0.93	\\ \relax
				&		&	‘strengthen’	&	‘step’	&	‘pressure’	&	‘audit’	&	‘rector’	&		&		\\  \showrowcolors\cline{2-9} \relax
				&	target22	&	rikkuma	&	ehmuma	&	autoriõigus	&	kokkulepe	&	kurjategija	&	1.00	&	0.92	\\ \relax
				&		&	‘violate’	&	‘frightened’	&	‘copyright’	&	‘agreement’	&	‘criminal’	&		&		\\ \cline{2-9} \relax
				&	target23	&	kaitsma	&	kiirustama	&	demokraatia	&	keskkond	&	kohtunik	&	0.77	&	0.77	\\ \relax
				&		&	‘protect’	&	‘hurry up’	&	‘democracy’	&	‘environment’	&	‘judge’	&		&		\\  \hiderowcolors\cline{2-9} \relax
				&	target24	&	avama	&	karjuma	&	festival	&	taotlusvoor	&	direktor	&	0.77	&	0.92	\\ \relax
				&		&	‘open’	&	‘shout’	&	‘festival’	&	‘application round’	&	‘director’	&		&		\\ \cline{2-9} \relax
				&	target25	&	kustutama	&	saabuma	&	postitus	&	konto	&	omanik	&	0.23	&	0.85	\\ \relax
				&		&	‘delete’	&	‘arrive’	&	‘post’	&	‘account’	&	‘owner’	&		&		\\  \showrowcolors\cline{2-9} \relax
				&	target26	&	võitma	&	pahandama	&	tiitel	&	konkurss	&	tööandja	&	0.85	&	0.92	\\ \relax
				&		&	‘win’	&	‘irritate’	&	‘title’	&	‘competition’	&	‘employer’	&		&		\\  \hiderowcolors\cline{2-9} \relax
				&	target27	&	kommenteerima	&	unistama	&	väide	&	juhtunu	&	treener	&	0.92	&	0.69	\\ \relax
				&		&	‘comment’	&	‘dream’	&	‘statement’	&	‘case’	&	‘coach’	&		&		\\  \showrowcolors\cline{2-9} \relax
				&	target28	&	suunama	&	vaidlema	&	liiklus	&	energia	&	psühholoog	&	0.85	&	0.92	\\ \relax
				&		&	‘direct’	&	‘argue’	&	‘traffic’	&	‘energy’	&	‘psychologist’	&		&		\\ \cline{2-9} \relax
				&	target29	&	tutvustama	&	ujuma	&	raamat	&	projekt	&	sportlane	&	1.00	&	0.92	\\ \relax
				&		&	‘introduce’	&	‘swim’	&	‘book’	&	‘project’	&	‘athlete’	&		&		\\  \hiderowcolors\cline{2-9} \relax
				&	target30	&	külastama	&	kohustuma	&	näitus	&	veebileht	&	üliõpilane	&	0.62	&	0.92	\\ \relax
				&		&	‘visit’	&	‘commit’	&	‘exhibition’	&	‘website’	&	‘student’	&		&		\\ \cline{2-9} \relax
				&	target31	&	avaldama	&	elavnema	&	pahameel	&	kartus	&	kuulaja	&	0.31	&	0.85	\\ \relax
				&		&	‘publish’	&	‘come to life’	&	‘resentment’	&	‘fear’	&	‘listener’	&		&		\\  \showrowcolors\cline{2-9} \relax
				&	target32	&	algatama	&	ronima	&	arutelu	&	eelnõu	&	klient	&	0.92	&	0.92	\\ \relax
				&		&	‘initiate’	&	‘climb’	&	‘discussion’	&	‘draft’	&	‘customer’	&		&		\\  \hiderowcolors\cline{2-9} \relax
				&	target33	&	järgima	&	kasvama	&	põhimõte	&	reegel	&	õpilane	&	0.69	&	0.92	\\ \relax
				&		&	‘follow’	&	‘grow’	&	‘principle’	&	‘rule’	&	‘student’	&		&		\\ \cline{2-9} \relax
				&	target34	&	arvestama	&	sündima	&	hüvitis	&	suurus	&	autor	&	0.62	&	0.92	\\ \relax
				&		&	‘take into account’	&	‘be born’	&	‘compensation’	&	‘size’	&	‘author’	&		&		\\  \showrowcolors\cline{2-9} \relax
				&	target35	&	kajastama	&	võistlema	&	muudatus	&	sündmus	&	kirjanik	&	0.85	&	0.92	\\ \relax
				&		&	‘reflect’	&	‘compete’	&	‘amendment’	&	‘event’	&	‘writer’	&		&		\\ \cline{2-9} \relax
				&	target36	&	arendama	&	muigama	&	loovus	&	tehnoloogia	&	disainer	&	0.92	&	1.00	\\ \relax
				&		&	‘develop’	&	‘smile’	&	‘creativity’	&	‘technology’	&	‘designer’	&		&		\\  \hiderowcolors\cline{2-9} \relax
				&	target37	&	tühistama	&	väsima	&	tulemus	&	broneering	&	valija	&	0.92	&	0.69	\\ \relax
				&		&	‘cancel’	&	‘get tired’	&	‘result’	&	‘reservation’	&	‘voter’	&		&		\\ \cline{2-9} \relax
				&	target38	&	teostama	&	valetama	&	kontroll	&	tehing	&	ostja	&	0.46	&	1.00	\\ \relax
				&		&	‘exercise’	&	‘lie’	&	‘control’	&	‘transaction’	&	‘buyer’	&		&		\\ \cline{2-9} \relax
				&	target39	&	moodustama	&	käratsema	&	maakond	&	võrgustik	&	soomlane	&	0.85	&	0.38	\\ \relax
				&		&	‘form’	&	‘roar’	&	‘county’	&	‘network’	&	‘Finnish’	&		&		\\ \cline{2-9} \relax
				&	target40	&	küsima	&	muigama	&	tagasiside	&	toetus	&	doktor	&	0.85	&	1.00	\\ \relax
				&		&	‘ask’	&	‘smile’	&	‘feedback’	&	‘support’	&	‘doctor’	&		&		\\ \cline{2-9} \relax
				&	target41	&	ületama	&	vaikima	&	summa	&	takistus	&	teadlane	&	0.92	&	0.77	\\ \relax
				&		&	‘exceed’	&	‘silence’	&	‘sum’	&	‘obstacle’	&	‘scientist’	&		&		\\ \cline{2-9} \relax
				&	target42	&	saavutama	&	kuuletuma	&	kompromiss	&	tase	&	piloot	&	0.62	&	0.85	\\ \relax
				&		&	‘achieve’	&	‘obey’	&	‘compromise’	&	‘level’	&	‘pilot’	&		&		\\ \hline
				
			\end{longtable}
			\begin{flushleft} Items in highlighted rows are combined with the pictures in the second experimental block. An item was selected for further experimentation when the accuracy of the intransitive as well as the transitive verb was above the level of chance (70\%) and the accuracies between the two verb types were comparable (e.g., the accuracies 0.92 and 1.00 were judged to be comparable but not the accuracies 1.00 and 0.73). Some of the suitable items were neglected because they turned out to be associated with the themes of the target pictures (e.g., abielu, 'marriage', arst, 'doctor').
			\end{flushleft}
			\label{table1}
		\end{adjustwidth}
		%\end{table}
	\endgroup
